# Supplementary material for: TANDEM ZINC-FINGER/PLUS3 regulates phytochrome B abundance and signaling to fine-tune hypocotyl growth
Source: Plant Cell. 2022 Aug 5;34(11):4213–31. doi: 10.1093/plcell/koac236 (PMC9614508; doi:10.1093/plcell/koac236)
Supplement: koac236_Supplementary_Data [file koac236_supplementary_data.zip]

Archive with 5 entries (4 files):
- koac236_Supplementary_Data/
- koac236_Supplementary_Data/Author_Revisions_Checklist _ Fang et al.pdf
- koac236_Supplementary_Data/Peer Review Report TPC2022RA00278DR1.pdf
- koac236_Supplementary_Data/TPC2022-RA-00278DR1 Suppl Figures revised.pdf
- koac236_Supplementary_Data/TPC2022RA00278DR1 Suppl DS1.xlsx
