# Supplementary material for: TANDEM ZINC-FINGER/PLUS3 regulates phytochrome B abundance and signaling to fine-tune hypocotyl growth
Source: Plant Cell. 2022 Aug 5;34(11):4213–31. doi: 10.1093/plcell/koac236 (PMC9614508; doi:10.1093/plcell/koac236)
Supplement: koac236_Supplementary_Data [file koac236_supplementary_data.zip › koac236_Supplementary_Data/TPC2022RA00278DR1 Suppl DS1.xlsx]

## Sheet: Figure 1
Supplemental Data, Fang et al. (2022). TZP is a positive regulator of phyB signaling. Plant Cell.
Supplemental Data Set S1 statistical analyses
	Sum Sq=Sum of squares; df=degrees of freedom; Mean Sq=Mean Squares
Figure 1A
			Sum Sq	df	Mean Sq	F-value	P-value
	Between groups		0.077736	4	0.019434	50.8705	5.22332e-20
	Within groups		0.026742	70	0.000382029
	Total		0.104478	74
Figure 1B
			Sum Sq	df	Mean Sq	F-value	P-value
	Between groups		0.2906	4	0.0726499	76.0322	9.81279e-25
	Within groups		0.066886	70	0.000955514
	Total		0.357486	74
Figure 1C
			Sum Sq	df	Mean Sq	F-value	P-value
	Between groups		1.22527	5	0.245055	64.8795	2.18009e-27
	Within groups		0.317274	84	0.00377708
	Total		1.54255	89
Figure 1D	(LD-ATHB2)
			Sum Sq	df	Mean Sq	F-value	P-value
	Between groups		11.2383	4	2.80957	127.811	1.53444e-08
	Within groups		0.219823	10	0.0219823
	Total		11.4581	14
Figure 1D	(LD-HFR1)
			Sum Sq	df	Mean Sq	F-value	P-value
	Between groups		118.173	4	29.5431	91.6072	7.76272e-08
	Within groups		3.22498	10	0.322498
	Total		121.398	14
Figure 1E	(SD-ATHB2)
			Sum Sq	df	Mean Sq	F-value	P-value
	Between groups		0.777007	4	0.194252	260.754	4.59758e-10
	Within groups		0.00744962	10	0.000744962
	Total		0.784456	14
Figure 1F	(SD-HFR1)
			Sum Sq	df	Mean Sq	F-value	P-value
	Between groups		1.15258	4	0.288144	978.939	6.42114e-13
	Within groups		0.00294344	10	0.000294344
	Total		1.15552	14

## Sheet: Figure 2 
Supplemental Data, Fang et al. (2022). TZP is a positive regulator of phyB signaling. Plant Cell.
Supplemental Data Set S1 statistical analyses
	Sum Sq=Sum of squares; df=degrees of freedom; Mean Sq=Mean Squares
Figure 2A
			Sum Sq	df	Mean Sq	F-value	P-value
	Between groups		0.0772777	6	0.0128796	54.1919	5.67163e-29
	Within groups		0.0232913	98	0.000237667
	Total		0.100569	104
Figure 2B
			Sum Sq	df	Mean Sq	F-value	P-value
	Between groups		1.29079	7	0.184398	40.0348	1.10121e-27
	Within groups		0.515866	112	0.00460595
	Total		1.80666	119

## Sheet: Figure 3
Supplemental Data, Fang et al. (2022). TZP is a positive regulator of phyB signaling. Plant Cell.
Supplemental Data Set S1 statistical analyses
	Sum Sq=Sum of squares; df=degrees of freedom; Mean Sq=Mean Squares
Figure 3B
			Sum Sq	df	Mean Sq	F-value	P-value
	Between groups		5.44918	6	0.908197	116.813	3.84206e-11
	Within groups		0.108847	14	0.0077748
	Total		5.55803	20

## Sheet: Figure 4
Supplemental Data, Fang et al. (2022). TZP is a positive regulator of phyB signaling. Plant Cell.
Supplemental Data Set S1 statistical analyses
	Sum Sq=Sum of squares; df=degrees of freedom; Mean Sq=Mean Squares
Figure 4B
Student's test *: P < 0.05;**: P < 0.01; ***: P < 0.001							SS	df	MS	F	P-value	F crit
	No. of Nuclear bodies					Between groups	138.657	1	138.657	15.8635	0.000400206	4.17088
	Comparison	P value	Significance			Within groups	262.218	30	8.74061
	TZP vs. pch1 TZP	0.000400206	***			Total	400.875	31
Figure 4D
Student's test *: P < 0.05;**: P < 0.01; ***: P < 0.001							SS	df	MS	F	P-value	F crit
	No. of Nuclear bodies					Between groups	54	1	54	13.0073	0.0015665	4.30095
	Comparison	P value	Significance			Within groups	91.3333	22	4.15152
	TZP vs. pch1 TZP	0.0015665	**			Total	145.333	23

## Sheet: Figure 5
Supplemental Data, Fang et al. (2022). TZP is a positive regulator of phyB signaling. Plant Cell.
Supplemental Data Set S1 statistical analyses
	Sum Sq=Sum of squares; df=degrees of freedom; Mean Sq=Mean Squares
Figure 5A
			Sum Sq	df	Mean Sq	F-value	P-value
	Between groups		11.4336	9	1.2704	252.93	5.73197e-82
	Within groups		0.703181	140	0.00502272
	Total		12.1367	149
Figure 5C ATHB2
			Sum Sq	df	Mean Sq	F-value	P-value
	Between groups		17.566	5	3.5132	547.16	1.01149e-13
	Within groups		0.0770496	12	0.0064208
	Total		17.6431	17
Figure 5C HFR1
			Sum Sq	df	Mean Sq	F-value	P-value
	Between groups		8.26223	5	1.65245	375.349	9.56562e-13
	Within groups		0.0528291	12	0.00440242
	Total		8.31506	17

## Sheet: Figure 7
Supplemental Data, Fang et al. (2022). TZP is a positive regulator of phyB signaling. Plant Cell.
Supplemental Data Set S1 statistical analyses
	Sum Sq=Sum of squares; df=degrees of freedom; Mean Sq=Mean Squares
Figure 7B
Student's test *: P < 0.05;**: P < 0.01; ***: P < 0.001							SS	df	MS	F	P-value	F crit
	No. of Nuclear bodies					Between groups	2448.73	1	2448.73	201.666	7.35658e-11	4.45132
	Comparison	P value	Significance			Within groups	206.423	17	12.1425
	OXPB vs. tzp OXPB	7.35658e-11	***			Total	2655.16	18
Figure 7D
Student's test *: P < 0.05;**: P < 0.01; ***: P < 0.001							SS	df	MS	F	P-value	F crit
	No. of Nuclear bodies					Between groups	947.558	1	947.558	31.21	1.8129e-05	4.35124
	Comparison	P value	Significance			Within groups	607.214	20	30.3607
	OXPB vs. tzp OXPB	1.8129e-05	***			Total	1554.77	21

## Sheet: Figure 8
Supplemental Data, Fang et al. (2022). TZP is a positive regulator of phyB signaling. Plant Cell.
Supplemental Data Set S1 statistical analyses
	Sum Sq=Sum of squares; df=degrees of freedom; Mean Sq=Mean Squares
Figure 8B
Student's test *: P < 0.05;**: P < 0.01; ***: P < 0.001							SS	df	MS	F	P-value	F crit
	No. of Nuclear bodies					Between groups	208.08	1	208.08	62.4552	3.08844e-10	4.04265
	Comparison	P value	Significance			Within groups	159.92	48	3.33167
	YHB vs.tzp YHB	3.08844e-10	***			Total	368	49
Figure 8C
Student's test *: P < 0.05;**: P < 0.01; ***: P < 0.001							SS	df	MS	F	P-value	F crit
	Nuclear body Area					Between groups	11.1697	1	11.1697	76.3297	8.21013e-15	3.91127
	Comparison	P value	Significance			Within groups	19.7553	135	0.146335
	YHB vs.tzp YHB	8.21013e-15	***			Total	30.925	136
Figure 8E
Student's test *: P < 0.05;**: P < 0.01; ***: P < 0.001							SS	df	MS	F	P-value	F crit
	No. of Nuclear bodies					Between groups	52.1017	1	52.1017	17.3838	0.000822233	4.54308
	Comparison	P value	Significance			Within groups	44.9571	15	2.99714
	YHB vs.tzp YHB	0.000822233	***			Total	97.0588	16
Figure 8F
Student's test *: P < 0.05;**: P < 0.01; ***: P < 0.001							SS	df	MS	F	P-value	F crit
	Nuclear body Area					Between groups	4.27826	1	4.27826	169.157	1.47047e-22	3.94454
	Comparison	P value	Significance			Within groups	2.32683	92	0.0252917
	YHB vs.tzp YHB	1.47047e-22	***			Total	6.6051	93

## Sheet: Figure 9
Supplemental Data, Fang et al. (2022). TZP is a positive regulator of phyB signaling. Plant Cell.
Supplemental Data Set S1 statistical analyses
	Sum Sq=Sum of squares; df=degrees of freedom; Mean Sq=Mean Squares
Figure 9A
			Sum Sq	df	Mean Sq	F-value	P-value
	Between groups		3.79733	8	0.474666	191.358	1.16775e-66
	Within groups		0.312544	126	0.00248051
	Total		4.10987	134

## Sheet: Supplemental Figure 1
Supplemental Data, Fang et al. (2022). TZP is a positive regulator of phyB signaling. Plant Cell.
Supplemental Data Set S2 Statistical analyses
	Sum Sq=Sum of squares; df=degrees of freedom; Mean Sq=Mean Squares
SF 1A
			Sum Sq	df	Mean Sq	F-value	P-value
	Between groups		1.41937	5	0.283873	100.682	5.70825e-34
	Within groups		0.236838	84	0.0028195
	Total		1.6562	89
SF 1B
			Sum Sq	df	Mean Sq	F-value	P-value
	Between groups		6.06036	5	1.21207	777.759	9.42785e-69
	Within groups		0.130907	84	0.00155841
	Total		6.19126	89
SF 1C
			Sum Sq	df	Mean Sq	F-value	P-value
	Between groups		1.69467	5	0.338934	38.6725	6.96455e-20
	Within groups		0.692373	79	0.00876422
	Total		2.38704	84
SF 1D
			Sum Sq	df	Mean Sq	F-value	P-value
	Between groups		2.52038	5	0.504076	49.7796	3.66568e-23
	Within groups		0.810092	80	0.0101261
	Total		3.33047	85
SF 1E
			Sum Sq	df	Mean Sq	F-value	P-value
	Between groups		0.083397	4	0.0208493	32.0021	8.0223e-15
	Within groups		0.0429987	66	0.000651496
	Total		0.126396	70

## Sheet: Supplemental Figure 2
Supplemental Data, Fang et al. (2022). TZP is a positive regulator of phyB signaling. Plant Cell.
Supplemental Data Set S1 statistical analyses
	Sum Sq=Sum of squares; df=degrees of freedom; Mean Sq=Mean Squares
SF 2A
			Sum Sq	df	Mean Sq	F-value	P-value
	Between groups		0.0151024	6	0.00251707	31.2647	9.73475e-21
	Within groups		0.00788983	98	8.05084e-05				√
	Total		0.0229922	104
SF 2B
			Sum Sq	df	Mean Sq	F-value	P-value
	Between groups		2.42966	7	0.347094	55.7442	1.0041e-31
	Within groups		0.622655	100	0.00622655				√
	Total		3.05231	107
SF 2C
			Sum Sq	df	Mean Sq	F-value	P-value
	Between groups		6.63563	7	0.947948	614.039	1.56083e-81		√
	Within groups		0.160554	104	0.00154379
	Total		6.79619	111

[truncated: 5 more sheets: Supplemental Figure 3, Supplemental Figure 5, Supplemental Figure 6, Supplemental Figure 7, Supplemental Figure 8]
